# Supplementary material for: Mineral substrate quality determines the initial soil microbial development in front of the Nordenskiöldbreen, Svalbard
Source: FEMS Microbiol Ecol. 2023 Sep 2;99(10):fiad104. doi: 10.1093/femsec/fiad104 (PMC10689212; doi:10.1093/femsec/fiad104)
Supplement: fiad104_Supplemental_Files [file fiad104_supplemental_files.zip]

Archive with 2 entries (2 files):
- Tables_Supp_data _rev_230803.docx
- Figures_Supp_data_rev.docx
